# Supplementary material for: Association Analysis of Somatic Copy Number Alteration Burden With Breast Cancer Survival
Source: Front Genet. 2018 Oct 1;9:421. doi: 10.3389/fgene.2018.00421 (PMC6178888; doi:10.3389/fgene.2018.00421)
Supplement: TABLE S1 — Gene set enrichment analysis results. We filtered the top 10% most frequent genes on each of chromosomes 1, 8 and 16 separately for loss and gain groups. [file Table_1.XLSX]

## Sheet: Sheet1
chromosome	Gain/Loss	Gene library	Gene-set	Adj-pvalue
1	Gain	KEGG2016	Complement and coagulation cascades_Homo sapiens_hsa04610	0.0006987
1	Gain	Reactome2016	Regulation of Complement cascade_Homo sapiens_R-HSA-977606	0.0002197
1	Gain	Reactome2016	Interleukin-19, 20, 22, 24_Homo sapiens_R-HSA-8854691	0.02968
1	Gain	GO Biological Process 2018	negative regulation of complement activation (GO:0045916)	0.0002844
1	Gain	GO Biological Process 2018	regulation of immune effector process (GO:0002697)	0.0002844
1	Gain	GO Biological Process 2018	regulation of humoral immune response (GO:0002920)	0.0002844
1	Gain	GO Biological Process 2018	regulation of protein activation cascade (GO:2000257)	0.0002844
1	Gain	GO Biological Process 2018	regulation of protein processing (GO:0070613)	0.0005804
1	Gain	GO Biological Process 2018	regulation of transforming growth factor beta production (GO:0071634)	0.04062
1	Gain	GO Biological Process 2018	regulation of acute inflammatory response (GO:0002673)	0.0004078
1	Gain	GO Biological Process 2018	regulation of complement activation (GO:0030449)	0.0002844
1	Gain	Jensen DISEASES	Age_related_macular_degeneration	0.005922
1	Gain	Jensen DISEASES	hemolytic-uremic_syndrome	0.009403
1	Loss	ARCHS4 Kinases Coexp	AURKC_human_kinase_ARCHS4_coexpression	0.02245
1	Loss	HumanCyc 2016	protein citrullination_Homo sapiens_PWY-4921	1.332e-09
1	Loss	LINCS L1000 Kinase Perturbations down	MAPKAPK3_knockdown_96h_A375	0.0369
1	Loss	LINCS L1000 Kinase Perturbations down	GPR115_knockdown_96h_HEPG2	0.0441
1	Loss	GO Molecular Function 2018	hydrolase activity, acting on carbon-nitrogen (but not peptide) bonds, in linear amidines (GO:0016813)	8.428e-08
1	Loss	Jensen DISEASES	Chromosome_1p36_deletion_syndrome	9.329e-06
8	Gain	ARCHS4 Kinases Coexp	RPS6KB1_human_kinase_ARCHS4_coexpression	0.0004412
8	Gain	KEA 2015	PTK2B	0.02144
8	Gain	CORUM	MYC-MAX complex (human)	0.02983
8	Gain	CORUM	p97/VCP-VIMP-DERL1 complex (human)	0.02983
8	Gain	CORUM	DDEF1-CTTN-PXN complex (human)	0.02983
8	Gain	CORUM	gp78-p97/VCP-DERL1 complex (human)	0.02983
8	Gain	CORUM	ITGA2b-ITGB3-CD47-FAK complex (human)	0.02983
8	Gain	CORUM	CAS-SRC-FAK complex (human)	0.02983
8	Gain	CORUM	PXN-ITGB5-PTK2 complex (human)	0.02983
8	Gain	CORUM	p97/VCP-VIMP-DERL1-DERL2-HRD1-SEL1L complex (human)	0.02984
8	Gain	CORUM	Cohesin-SA1 complex (human)	0.02983
8	Gain	CORUM	cMYC-ATPase-helicase complex (human)	0.0349
8	Gain	CORUM	Cohesin-SA2 complex (human)	0.02983
8	Gain	CORUM	SVIP-p97/VCP-DERL1 complex (human)	0.02983
8	Gain	CORUM	Retrotranslocation complex (human)	0.02983
8	Gain	Phosphatase Substrates from DEPOD	PPP1CA	0.04343
8	Gain	Phosphatase Substrates from DEPOD	PTPN23	0.04343
8	Gain	Phosphatase Substrates from DEPOD	PTEN	0.04343
8	Loss	KEGG 2016	Natural killer cell mediated cytotoxicity_Homo sapiens_hsa04650	0.009992
8	Loss	KEGG 2016	Apoptosis_Homo sapiens_hsa04210	0.04123
8	Loss	KEGG 2016	Measles_Homo sapiens_hsa05162	0.04123
8	Loss	WikiPathways 2016	Apoptosis Modulation and Signaling_Homo sapiens_WP1772	0.02234
8	Loss	ARCHS4 Kinases Coexp	CDKL2_human_kinase_ARCHS4_coexpression	0.04054
8	Loss	Reactome 2016	TP53 Regulates Transcription of Death Receptors and Ligands_Homo sapiens_R-HSA-6803211	1.774e-05
8	Loss	Reactome 2016	TP53 Regulates Transcription of Cell Death Genes_Homo sapiens_R-HSA-5633008	5.607e-05
8	Loss	Reactome 2016	Alpha-defensins_Homo sapiens_R-HSA-1462054	0.02144
8	Loss	Reactome 2016	CASP8 activity is inhibited_Homo sapiens_R-HSA-5218900	0.02144
8	Loss	Reactome 2016	Regulation of necroptotic cell death_Homo sapiens_R-HSA-5675482	0.03081
8	Loss	Reactome 2016	Dimerization of procaspase-8_Homo sapiens_R-HSA-69416	0.02144
8	Loss	Reactome 2016	Regulation by c-FLIP_Homo sapiens_R-HSA-3371378	0.02144
8	Loss	Reactome 2016	Ligand-dependent caspase activation_Homo sapiens_R-HSA-140534	0.03325
8	Loss	Reactome 2016	Regulated Necrosis_Homo sapiens_R-HSA-5218859	0.03325
8	Loss	Reactome 2016	RIPK1-mediated regulated necrosis_Homo sapiens_R-HSA-5213460	0.03325
8	Loss	Reactome 2016	TRAIL signaling_Homo sapiens_R-HSA-75158	0.01929
8	Loss	BioCarta 2016	Induction of apoptosis through DR3 and DR4/5 Death Receptors _Homo sapiens_h_deathPathway	0.0467
8	Loss	NCI-Nature 2016	TRAIL signaling pathway_Homo sapiens_3a79fddf-6196-11e5-8ac5-06603eb7f303	6.976e-05
8	Loss	NCI-Nature 2016	Direct p53 effectors_Homo sapiens_67c3b75d-6191-11e5-8ac5-06603eb7f303	0.001591
8	Loss	Panther 2016	Apoptosis signaling pathway_Homo sapiens_P00006	0.006458
8	Loss	LINCS L1000 Kinase Perturbations up	NPBWR1_knockdown_96h_PC3	0.04479
8	Loss	CORUM	Tankyrin 1-tankyrin 2-TRF1 complex (human)	0.0269
8	Loss	CORUM	RAF1-PPP2-PIN1 complex (human)	0.02832
8	Loss	CORUM	TRF-Rap1 complex I, 2MD (human)	0.02832
8	Loss	CORUM	NRG1-IKZF4 complex (human)	0.0269
8	Loss	CORUM	NK-3-Groucho complex (human)	0.02832
8	Loss	CORUM	NK-3-Groucho-HIPK2-SIN3A-RbpA48-HDAC1 complex (human)	0.0405
8	Loss	CORUM	TRF1 telomere length regulation complex (human	0.0269
8	Loss	CORUM	Oligosaccharyltransferase complex (Stt3B variant) (human)	0.02832
8	Loss	GO Biological Process 2018	cardiac muscle tissue development (GO:0048738)	0.02572
8	Loss	GO Biological Process 2018	response to lipopolysaccharide (GO:0032496)	0.007856
8	Loss	GO Biological Process 2018	membrane disruption in other organism (GO:0051673)	0.02924
8	Loss	GO Biological Process 2018	negative regulation of Rho protein signal transduction (GO:0035024)	0.04257
8	Loss	GO Biological Process 2018	activation of cysteine-type endopeptidase activity involved in apoptotic signaling pathway (GO:0097296	0.03414
8	Loss	GO Biological Process 2018	mitotic cell cycle arrest (GO:0071850)	0.04257
8	Loss	GO Biological Process 2018	positive regulation of cysteine-type endopeptidase activity involved in apoptotic signaling pathway (GO:2001269)	0.04391
8	Loss	GO Biological Process 2018	activation of NF-kappaB-inducing kinase activity (GO:0007250	0.04739
8	Loss	GO Biological Process 2018	regulation of cysteine-type endopeptidase activity involved in apoptotic process (GO:0043281)	0.007856
8	Loss	GO Biological Process 2018	positive regulation of dephosphorylation (GO:0035306)	0.01799
8	Loss	GO Molecular Function 2018	tumor necrosis factor-activated receptor activity (GO:0005031)	0.0001206
8	Loss	GO Molecular Function 2018	death receptor activity (GO:0005035)	0.0001206
8	Loss	Jensen TISSUES	Foreskin_fibroblast_cell_line	0.001431
8	Loss	Jensen COMPARTMENTS	nucleotide-excision_repair_factor_3_complex	1.214e-09
8	Loss	Jensen COMPARTMENTS	TRAIL_death-inducing_signaling_complex	0.0001704
16	Gain	ARCHS4 Kinases Coexp	GSK3A_human_kinase_ARCHS4_coexpression	0.002265
16	Gain	ARCHS4 Kinases Coexp	AKT2_human_kinase_ARCHS4_coexpression	0.005823
16	Gain	ARCHS4 Kinases Coexp	CSNK1D_human_kinase_ARCHS4_coexpression	0.005823
16	Gain	ARCHS4 Kinases Coexp	STK11_human_kinase_ARCHS4_coexpression	0.01076
16	Gain	ARCHS4 Kinases Coexp	TAOK2_human_kinase_ARCHS4_coexpression	0.01076
16	Gain	ARCHS4 Kinases Coexp	CSNK1E_human_kinase_ARCHS4_coexpression	0.01076
16	Gain	ARCHS4 Kinases Coexp	ULK1_human_kinase_ARCHS4_coexpression	0.01076
16	Gain	ARCHS4 Kinases Coexp	CDK16_human_kinase_ARCHS4_coexpression	0.01076
16	Gain	ARCHS4 Kinases Coexp	STK16_human_kinase_ARCHS4_coexpression	0.01076
16	Gain	ARCHS4 Kinases Coexp	PKMYT1_human_kinase_ARCHS4_coexpression	0.01076
16	Gain	ARCHS4 Kinases Coexp	STK35_human_kinase_ARCHS4_coexpression	0.01076
16	Gain	ARCHS4 Kinases Coexp	PDPK1_human_kinase_ARCHS4_coexpression	0.02896
16	Gain	ARCHS4 Kinases Coexp	CDK11B_human_kinase_ARCHS4_coexpression	0.02896
16	Gain	ARCHS4 Kinases Coexp	ADCK2_human_kinase_ARCHS4_coexpression	0.02896
16	Gain	ARCHS4 Kinases Coexp	DAPK3_human_kinase_ARCHS4_coexpression	0.02896
16	Gain	ARCHS4 Kinases Coexp	MAP2K7_human_kinase_ARCHS4_coexpression	0.02896
16	Gain	ARCHS4 Kinases Coexp	GRK6_human_kinase_ARCHS4_coexpression	0.02896
16	Gain	ARCHS4 Kinases Coexp	AKT1_human_kinase_ARCHS4_coexpression	0.02896
16	Gain	ARCHS4 Kinases Coexp	PAK4_human_kinase_ARCHS4_coexpression	0.02896
16	Gain	ARCHS4 Kinases Coexp	IRAK1_human_kinase_ARCHS4_coexpression	0.02896
16	Gain	ARCHS4 Kinases Coexp	PKN1_human_kinase_ARCHS4_coexpression	0.02896
16	Gain	ARCHS4 Kinases Coexp	RPS6KB2_human_kinase_ARCHS4_coexpression	0.02896
16	Gain	ARCHS4 Kinases Coexp	MTOR_human_kinase_ARCHS4_coexpression	0.02896
16	Gain	ARCHS4 Kinases Coexp	PKN3_human_kinase_ARCHS4_coexpression	0.02896
16	Gain	BioCarta 2016	Inactivation of Gsk3 by AKT causes accumulation of b-catenin in Alveolar Macrophages_Homo sapiens_h_gsk3Pathway	0.0208
16	Gain	HumanCyc 2016	GDP-mannose biosynthesis_Homo sapiens_PWY-5659	0.02611
16	Gain	KEA 2015	CDC42BPA	0.04041
16	Gain	CORUM	APC-Axin-1-beta-catenin complex (human)	0.0315
16	Gain	CORUM	Axin-SMAD3 complex (human	0.0315
16	Gain	CORUM	Daxx-Axin-p53 complex (human)	0.0315
16	Gain	CORUM	AXIN-APC-betaCatenin-GSK3B complex (human)	0.0315
16	Gain	CORUM	TGF-beta receptor I-Axin-SMAD3 complex (human)	0.0315
16	Gain	CORUM	AXIN-MEKK4-CCD1 complex (human)	0.0315
16	Gain	CORUM	DAXX-AXIN complex (human)	0.0315
16	Gain	CORUM	DAXX-Axin-p53-HIPK2 complex (human)	0.0315
16	Gain	CORUM	Axin-PP2A A-PP2A C-GSK3-beta-beta-catenin complex (human)	0.0315
16	Gain	CORUM	PSD95-FYN-NR2A complex (human)	0.0315
16	Gain	CORUM	Ubiquitin E3 ligase (ASB12, TCEB1, TCEB2, CUL5, RNF7) (human)	0.0315
16	Gain	CORUM	Ubiquitin E3 ligase (ASB1, TCEB1, TCEB2, CUL5, RNF7) (human)	0.0315
16	Gain	CORUM	Ubiquitin E3 ligase (VHL, TCEB1, TCEB2, CUL2) (human)	0.0315
16	Gain	CORUM	Ubiquitin E3 ligase (ASB2, TCEB1, TCEB2, CUL5, RNF7) (human)	0.0315
16	Gain	CORUM	Ubiquitin E3 ligase (WSB1, TCEB1, TCEB2, CUL5, RBX1) (human)	0.0315
16	Gain	CORUM	Ubiquitin E3 ligase (AHR, ARNT, DDB1, TBL3, CUL4B, RBX1) (human)	0.03512
16	Gain	CORUM	THO complex (human)	0.0315
16	Gain	CORUM	Ubiquitin E3 ligase (ASB6, TCEB1, TCEB2, CUL5, RNF7) (human)	0.0315
16	Gain	CORUM	Ubiquitin E3 ligase (ASB7, TCEB1, TCEB2, CUL5, RNF7) (human)	0.0315
16	Gain	CORUM	VHL-VDU1-TCEB1-TCEB2 complex (human)	0.0315
16	Gain	CORUM	Set1A complex (human)	0.03512
16	Gain	CORUM	VHL-TCEB1-TCEB2 complex (human	0.0315
16	Loss	Reactome 2016	Adherens junctions interactions_Homo sapiens_R-HSA-418990	0.002584
16	Loss	Reactome 2016	Cell-cell junction organization_Homo sapiens_R-HSA-421270	0.01944
16	Loss	Reactome 2016	Cell junction organization_Homo sapiens_R-HSA-446728	0.04867
16	Loss	BioCarta 2016	Cell to Cell Adhesion Signaling_Homo sapiens_h_cell2cellPathway	0.01146
16	Loss	Panther 2016	Cadherin signaling pathway_Homo sapiens_P00012	0.009889
16	Loss	huMAP	NEDD4L	0.02357
16	Loss	CORUM	Polycystin-1 multiprotein complex (ACTN1, CDH1, SRC, JUP, VCL, CTNNB1, PXN, BCAR1, PKD1, PTK2, TLN1) (human)	0.02534
16	Loss	CORUM	Casein kinase II (beta-dimer, alpha'-dimer) (human)	0.02534
16	Loss	CORUM	CDH1-CKS1B complex (human)	0.02534
16	Loss	CORUM	CDH1-SKP2 complex (human)	0.02534
16	Loss	CORUM	Cell-cell junction complex (CDH1-CTNNB1) (human)	0.02534
16	Loss	CORUM	AP1G1-PACS1-FURIN complex (human)	0.02534
16	Loss	CORUM	BLM-TRF2 complex (human)	0.02534
16	Loss	CORUM	PLC-gamma-2-SLP-76-Lyn-Grb2 complex (human)	0.02534
16	Loss	CORUM	APLG1-Rababtin5 complex (human)	0.02534
16	Loss	CORUM	TERF2-RAP1 complex (human)	0.03672
16	Loss	CORUM	Casein kinase II complex (human)	0.02534
16	Loss	CORUM	Casein kinase II-HMG1 complex (human)	0.02534
16	Loss	CORUM	p130Cas-ER-alpha-cSrc-kinase- PI3-kinase p85-subunit complex (human)	0.02534
16	Loss	CORUM	PKC-alpha-PLD1-PLC-gamma-2 signaling complex, lacritin stimulated (human)	0.02534
16	Loss	CORUM	Polycystin-1-E-cadherin-beta-catenin-Flotillin-2 complex (human)	0.02534
16	Loss	CORUM	PLC-gamma-2-LAT complex (human)	0.02534
16	Loss	CORUM	CAS-SRC-FAK complex (human)	0.02534
16	Loss	CORUM	CTF18-CTF8-DCC1-RFC3 complex (human)	0.02534
16	Loss	CORUM	Polycystin-1-E-cadherin-beta-catenin complex (human)	0.02534
16	Loss	CORUM	SMAD3-HEF1-APC10-CDH1 complex (human)	0.02534
16	Loss	CORUM	TRF-Rap1 complex I, 2MD (human)	0.03244
16	Loss	CORUM	Telosome complex (human)	0.03244
16	Loss	CORUM	CRK-BCAR1-DOCK1 complex (human)	0.03244
16	Loss	CORUM	CTF18-cohesion-RFC-POLH complex (human)	0.03968
16	Loss	CORUM	FACT complex, UV-activated (human)	0.02963
16	Loss	CORUM	PLC-gamma-2-Syk-LAT-FcR-gamma complex (human)	0.02534
16	Loss	CORUM	AP1 adaptor complex (human)	0.03968
16	Loss	CORUM	PLC-gamma-2-SLP-76 complex (human	0.02534
16	Loss	CORUM	CENP-A nucleosome associated complex (human)	0.03244
16	Loss	CORUM	TRF2-Ku complex (human)	0.02534
16	Loss	CORUM	PLC-gamma-2-Lyn-FcR-gamma complex (human	0.02534
16	Loss	CORUM	TIN2 complex (human)	0.02534
16	Loss	CORUM	TFIIA-TRF2 complex (human)	0.02534
16	Loss	CORUM	TRF2-Rap1 complex III (human)	0.02534
16	Loss	CORUM	RN-TRF2 complex (human)	0.02534
16	Loss	GO Biological Process 2018	cell-cell adhesion mediated by cadherin (GO:0044331)	0.001809
16	Loss	GO Biological Process 2018	cell morphogenesis (GO:0000902)	0.01056
16	Loss	GO Biological Process 2018	cell-cell junction organization (GO:0045216)	0.004406
16	Loss	GO Biological Process 2018	adherens junction organization (GO:0034332)	0.00474
16	Loss	GO Biological Process 2018	plasma membrane cell adhesion molecules (GO:0016339)	0.004495
16	Loss	GO Biological Process 2018	cell-cell junction assembly (GO:0007043)	0.004495
16	Loss	GO Cellular Component 2018	catenin complex (GO:0016342)	0.000539
